# Supplementary material for: Utilizing Indonesian Empty Palm Fruit Bunches: Biochar Synthesis via Temperatures Dependent Pyrolysis
Source: Nanomaterials (Basel). 2024 Dec 31;15(1):50. doi: 10.3390/nano15010050 (PMC11723393; doi:10.3390/nano15010050)
Supplement: Supplementary file 1 [file nanomaterials-15-00050-s001.zip]

Archive with 1 entries (1 files):
- nanomaterials-3372027-supplementary.pdf
